# Supplementary material for: A targeted bioinformatics approach identifies highly variable cell surface proteins that are unique to Glomeromycotina
Source: Mycorrhiza. 2022 Jan 15;32(1):45–66. doi: 10.1007/s00572-021-01066-x (PMC8786786; doi:10.1007/s00572-021-01066-x)
Supplement: Supplementary file 3 — Supplementary file3 (XLSX 30 KB) [file 572_2021_1066_MOESM3_ESM.xlsx]

## Sheet: Table S3_tab1_summary
Table S3_tab 1 Summary of BLASTp and BLASTn search results showing the difficulties associated with identifying AGLs in annotated genomes. The degenerate PCR derived RiAGL and RcAGL encoded proteins and partial genomic DNA sequences (Fig. S1) were used as query sequences in BLASTp (non redundant proteins (nr) database, word size =2, no filter) and BLASTn (NCBI whole-genome shotgun contigs databas…
BLASTp Query Organism: Rhizophagus irregularis	AAa	Locus_tag / Noteb	Accessionc	Query coveraged	% IDd	ERe	GPIf	Ranged	Query match (BLASTp)g	NCBI # protein encoded by top hit (BLASTn only)	E valued	Descriptiond
PacBio: PRJDB4945h
RiAGL1	206	g27759.t1	GBC15644.1	1	0.9951	Y	Y	15 to 219	1 to 206		2e-109	cell surface protein [Rhizophagus irregularis DAOM 181602=DAOM 197198]
RiAGL2	139	g16083.t1	GBC42199.1	0.93	0.9615	N	N	13 to 142	10 to 139		4e-70	agp-like protein 2 [Rhizophagus irregularis DAOM 181602=DAOM 197198]
RiAGL3	177	g13322.t1	GBC50255.1	0.66	0.746	Y	Y	81 to 139	42 to 104		7e-10	protein tsetseep-like [Rhizophagus irregularis DAOM 181602=DAOM 197198]
RiAGL4	120	g33159.t1	GBC54474.1	0.71	0.7308	Y	N	197 to 245	1 to 120		0.24	probable gpi-anchored adhesin-like protein pga18 [Rhizophagus irregularis DAOM 181602=DAOM 197198]
Illumina HiSeq1: PRJNA208392i
RiAGL1	206	Rhiir2_1_1470398	XP_025188719.1	0.96	0.7343	Y	N	73 to 277	8 to 199		2e-58	hypothetical protein GLOIN_2v1470398 [Rhizophagus irregularis DAOM 181602=DAOM 197198]
RiAGL2	139	Rhiir2_1_1847635	XP_025167216.1	0.36	0.549	Y	N	36 to 74	38 to 88		2.7	hypothetical protein GLOIN_2v1847635 [Rhizophagus irregularis DAOM 181602=DAOM 197198]
RiAGL3	177	Rhiir2_1_1503044	XP_025188713.1	0.71	1	N	Y	1 to 127	51 to 177		2e-70	hypothetical protein GLOIN_2v1503044 [Rhizophagus irregularis DAOM 181602=DAOM 197198]
RiAGL4	120	Rhiir2_1_1503052	XP_025188714.1	1	1	Y	Y	24 to 143	1 to 120		2e-66	hypothetical protein GLOIN_2v1503052 [Rhizophagus irregularis DAOM 181602=DAOM 197198]
Illumina HiSeq2:PRJNA230015j
RiAGL1	206	RirG_079320	EXX71350.1	0.83	0.8917	Y	Y	17 to 128	1 to 118		1e-43	hypothetical protein RirG_079320 [Rhizophagus irregularis DAOM 197198w]
RiAGL2	139	RirG_245690	EXX53257.1	1	0.9928	Y	Y	9 to 147	1 to 139		7e-80	hypothetical protein RirG_245690 [Rhizophagus irregularis DAOM 197198w]
RiAGL3	177	RirG_114170	EXX67458.1	1	1	Y	Y	1 to 177	1 to 177		6e-108	hypothetical protein RirG_114170 [Rhizophagus irregularis DAOM 197198w]
RiAGL4	120	RirG_114170	EXX67458.1	0.33	0.5	as above	as above	136 to 179	81 to 120		0.0007	hypothetical protein RirG_114170 [Rhizophagus irregularis DAOM 197198w]
BLASTn Query Organism: Rhizophagus irregularis	nta	Locus_tag / Noteb	Accessionc	Query coveraged	% IDd	ERe	GPIf	Ranged	Query match (BLASTp)g	NCBI # protein encoded by top hit (BLASTn only)	E valued	Descriptiond
PacBio: PRJDB4945h
RiAGL1	713	g27759.t1	BDIQ01000033.1	1	0.9944	Y	Y	527788 to 528497		GBC15644.1	0	Rhizophagus irregularis DAOM 181602=DAOM 197198 DNA, contig: unitig_292, whole genome shotgun sequence
RiAGL2	508	g16083.t1	BDIQ01000130.1	1	0.998	N	N	2546512 to 2547019		GBC42199.1	0	Rhizophagus irregularis DAOM 181602=DAOM 197198 DNA, contig: unitig_40, whole genome shotgun sequence
RiAGL3	615	g27763.t1	BDIQ01000033.1	1	1	Y	Y	537856 to 538470		GBC15648.1	0	Rhizophagus irregularis DAOM 181602=DAOM 197198 DNA, contig: unitig_292, whole genome shotgun sequence
RiAGL4	452	g27761.t1	BDIQ01000033.1	1	0.9978	Y	Y	534214 to 534664		GBC15646.1	0	Rhizophagus irregularis DAOM 181602=DAOM 197198 DNA, contig: unitig_292, whole genome shotgun sequence
Illumina HiSeq1: PRJNA208392i
RiAGL1	713	Rhiir2_1_1503082	AUPC02000008.1	1	0.9355	Y	Y	233263 to 233933		POG81850.1	0	Rhizophagus irregularis DAOM 181602=DAOM 197198 scaffold8, whole genome shotgun sequence
RiAGL2	508	Rhiir2_1_1547519	AUPC02000040.1	1	0.998	Y	Y	456402 to 456909		POG77510.1	0	Rhizophagus irregularis DAOM 181602=DAOM 197198 scaffold40, whole genome shotgun sequence
RiAGL3	615	Rhiir2_1_1503044	AUPC02000008.1	1	1	N	Y	223516 to 224130		POG81847.1	0	Rhizophagus irregularis DAOM 181602=DAOM 197198 scaffold8, whole genome shotgun sequence
RiAGL4	452	Rhiir2_1_1503052	AUPC02000008.1	1	0.9978	Y	Y	227323 to 227773		POG81848.1	0	Rhizophagus irregularis DAOM 181602=DAOM 197198 scaffold8, whole genome shotgun sequence
Illumina HiSeq2:PRJNA230015j
RiAGL1	713	no annotation here	JEMT01025655.1	0.84	1	no protein	no protein	13005 to 13418		no protein	0	Rhizophagus irregularis DAOM 197198w jcf7180003191254, whole genome shotgun sequence
RiAGL2	508	RirG_245690	JEMT01029009.1	1	0.998	Y	Y	28826 to 29333		EXX53257.1	0	Rhizophagus irregularis DAOM 197198w jcf7180003194613, whole genome shotgun sequence
RiAGL3	615	RirG_114170	JEMT01017728.1	1	1	Y	Y	693 to 1307		EXX67458.1	0	Rhizophagus irregularis DAOM 197198w jcf7180003183304, whole genome shotgun sequence
RiAGL4	452	RirG_079330	JEMT01016146.1	1	0.9978	Y	Y	4465 to 4915		EXX71351.1	0	Rhizophagus irregularis DAOM 197198w jcf7180003181717, whole genome shotgun sequence
BLASTp Query: Organism: Rhizophagus clarus	AAa	Locus_tag / Noteb	Accessionc	Query coveraged	% IDd	ERe	GPIf	Ranged	Query match (BLASTp)g	NCBI # protein encoded by top hit (BLASTn only)	E valued	Descriptiond
Genome 1: PRJDB6444k
RcAGL1	234	RclHR1_06920006	GBC06567.1	0.18	0.9773	Y	Y	180 to 223	186 to 229		0.0006	hypothetical protein RclHR1_06920006 [Rhizophagus clarus]
RcAGL2	174	RclHR1_05670012	GBC04410.1	0.59	0.5495	N	Y	52 to 142	38 to 123		0.0002	hypothetical protein RclHR1_05670012 [Rhizophagus clarus]
RcAGL3	220	RclHR1_05670012	GBC04410.1	0.41	0.5181	as above	as above	52 to 126	93 to 170		0.95	hypothetical protein RclHR1_05670012 [Rhizophagus clarus]
RcAGL4	99	RclHR1_06920007	GBC06568.1	0.15	0.7333	Y	Y	269 to 283	85 to 99		4.5	hypothetical protein RclHR1_06920007 [Rhizophagus clarus]
RcAGL5	222	RclHR1_06920009	GBC06570.1	0.99	0.9367	Y	Y	23 to 234	1 to 221		2e-102	hypothetical protein RclHR1_06920009 [Rhizophagus clarus]
Secretome 1l
RcAGL1	234	not applicable	AMJ52374.1	0.67	0.41	Y	N	144 to 231	84 to 183		4e-06	hypothetical protein [Rhizophagus clarus]
RcAGL2	174	not applicable	AMJ52395.1	0.64	0.4286	Y	N	219 to 273	39 to 90		0.44	hypothetical protein [Rhizophagus clarus]
RcAGL3	220											no hits
RcAGL4	99											no hits
RcAGL5	222											no hits
BLASTn Query: Organism: Rhizophagus clarus	nta	Locus_tag / Noteb	Accessionc	Query coveraged	% IDd	ERe	GPIf	Ranged	Query match (BLASTp)g	NCBI # protein encoded by top hit (BLASTn only)	E valued	Descriptiond
Genome 1: PRJDB6444k
RcAGL1	793	RclHR1_06920006	BEXD01004084.1	1	0.918	Y	Y	30108 to 30840		GBC06567.1	0	Rhizophagus clarus HR1 DNA, Rcl_v1_scaffold692, whole genome shotgun sequence
RcAGL2	588	RclHR1_18620001	BEXD01000960.1	1	0.9932	N	N	2305 to 2895		GBB91379.1	0	Rhizophagus clarus HR1 DNA, Rcl_v1_scaffold1862, whole genome shotgun sequence
RcAGL3	745	RclHR1_06920010	BEXD01004084.1	1	0.8907	N	N	45672 to 46434		GBC06571.1	0	Rhizophagus clarus HR1 DNA, Rcl_v1_scaffold692, whole genome shotgun sequence
RcAGL4	398	RclHR1_06920008	BEXD01004084.1	1	0.9648	N	Y	40918 to 41302		GBC06569.1	0	Rhizophagus clarus HR1 DNA, Rcl_v1_scaffold692, whole genome shotgun sequence
RcAGL5	722	RclHR1_06920009	BEXD01004084.1	1	0.9391	Y	Y	43459 to 44154		GBC06570.1	0	Rhizophagus clarus HR1 DNA, Rcl_v1_scaffold692, whole genome shotgun sequence
a Length in AA (amino acids) or nt (nucleotides) of the query sequence
b Information from the full Genbank entry for the National Center for Biotechnology Information (NCBI) accession (see next column), https://www.ncbi.nlm.nih.gov/
c NCBI accession number. Bold indicates that the same protein was encoded by the top blastn hit
d Information from NCBI BLAST summary page
e http://www.cbs.dtu.dk/services/SignalP-4.1/, METHOD: Input sequences do not include TM regions
f GPI-analysis, with http://mendel.imp.ac.at/gpi/cgi-bin/gpi_pred_fungi.cgi
g Information from NCBI BLAST alignment page
h R. irregularis genome 1, Maeda et al., 2018. Communications Biology 1
i R. irregularis genome 2, Tisserant et al., 2003, PNAS 110: 20117-20122.
j R. irregularis genome 3, Lin et al., 2014 LoS Genetics 10.
k R. clarus genome 1, Kobayashi et al., 2018. BMC Genomics 19
l R. clarus transcriptome 1, Sedzielewska Toro and Brachmann 2016. BMC Genomics 17.

## Sheet: Table S3_tab2_seq_ER_GPI
Table S3_tab 2 Sequences and ER and GPI-anchor signal sequence analysis of BLASTp and BLASTn top hits (see tab 1). For each query AGL, the BLASTp results are shown in columns D (NCBI accession), E (protein sequence), F (ER prediction), G (GPI prediction) and BLASTn results are provided for the encoded protein corresponding to the top nucleotide hit: columns H (NCBI accession), I (protein sequence…
Query organism and dataset	Query AGL (Name)	Query AGL sequencea	Accessionb	Protein encoded by BLASTp top hitc	ER predictiond	GPI-anchor predictione	Protein encoded by BLASTn top hit	Protein encoded by BLASTn top hitc	ER predictiond	GPI-anchor predictione
Rhizophagus irregularis
Ri genome 1 PacBio: PRJDB4945
	RiAGL1	>RiAGL1_protein_gPCR_206aa LVTYVAA QGPADGAPADGKAPADGAPADGKAPADGAPADGKAPADGAPADGKAPADGKA PADGKAPDAADGKAPADGKAPADGKAPADGKAPADGKAPADGKAPADGKAPADGKAPADG KAPADGKAPADGKAPADGKAPAGAAPGGAAPAPGAAPKDGKAPAPADGKTPAASPAGGAAPSASAKAAA SSGNSLKSSGYSFAAIAV	GBC15644.1	>GBC15644.1 cell surface protein [Rhizophagus irregularis DAOM 181602=DAOM 197198] MNKRIFIILAIFFALVTYVAA QGPADGAPADGKAPADGAPADGKAPADGAPADGKAPADGAPADGKAPAD GAPADGKAPDAADGKAPADGKAPADGKAPADGKAPADGKAPADGKAPADGKAPADGKAPADGKAPADGKA PADGKAPADGKAPAGAAPGGAAPAPGAAPKDGKAPAPADGKTPAASPAGGAAPSASAKAAAS SGNSLKSSGYSFAAIAVLGAIFA	GBC15644.1 SP='YES' Cleavage site between pos. 21 and 22: VAA-QG	AAPSASAKAA ASSGNSLKSS GYSFAAIAVL GAIFA	GBC15644.1	same as for blastp	same as for blastp	same as for blastp
	RiAGL2	>RiAGL2_DNA_gPCR_139aa FVCVLVLVLLVSFSVS SPERLAVRQAPTPDTGAPAPGGDATPPAGGATPGATPPAAGGA PPAGATPPAAGGAPPAGATPPAGATPPAGGAPPAGGPSSSPSSSPTVSASAAGPSGSSSPAATG AAYEIESGLSSVVALA	GBC42199.1	>GBC42199.1 agp-like protein 2 [Rhizophagus irregularis DAOM 181602=DAOM 197198] MKVYFNSEDTKSFLFHSVSSPERLAVRQAPTPDTGAPAPGGDATPPAGGATPGATPPAAGGAPPAGATPP AAGGAPPAGATPPAGATPPAGGAPPAGGPSSSPSSSPTVSASAAGPSGSSSPAATGAAYKIESGLSSVVA LAALVDEQSQMICSWLGRLVKAIPSDNNLAYSKLQLVPRKKWYRKKNTSAAKH	GBC42199.1 SP='NO'	NO	GBC42199.1	same as for blastp	same as for blastp	same as for blastp
	RiAGL3	>RiAGL3_gPCR_protein_177 MKFNNRIFFLLIVLTVLIACVAA QGPGGAPGAPAPAPGAPPPDGAPKDGAPKDGAPKDGA PKDGAPKDGAPKDGAPKDGAKGAPKDAPKDAPKDAGGDAKGKVAPPAGGAPPAGGAPAGP PPEGAAPSPAKTAAPTPGGGTGTSVAPAGASGSTPAKSATG AGNSLKAEVGVSFAAV	GBC50255.1	>GBC50255.1 protein tsetseep-like [Rhizophagus irregularis DAOM 181602=DAOM 197198] MSRKTILILLSLFIVIFVISSSFA SPTSGNKITLYKRQDAPKDAPKDAPKDAPKDAPKDAPKDAKNAAPK DAPKDVPKDAPKDAPKDAPKDAPKDAPKDAPKDAAPKEGAPKDAPKDAPKDAPKDAPKDAPKDAPKDVAK DVKAPEANNPIKDPQPGDAKNPTNPADGNIPKINDGKTPDIPKDGKTVVPPPADPANPVNPANPANPANP ANPANPANPPPESAFPPADNKTPQSKNPGTNPDAPPKTPKDDTPQPAITPFPKAAPPANPPPTKGPAQKF STFTTLVSSTSDVPGFKTMVPTTINGVATV…	GBC50255.1 SP='YES' Cleavage site between pos. 24 and 25: SFA-SP	VVVQKVVTSV PVESLTDEGS NGQINRGFIG IGLSLIIGMI SALFMLIA	GBC15648.1	>GBC15648.1 formin 1, related [Rhizophagus irregularis DAOM 181602=DAOM 197198] MKFNNRIFFLLIVLTVLIACVAA QGPGGAPGAPAPAPGAPPPDGAPKDGAPKDGAPKDGAPKDGAPKDGA PKDGAPKDGAKGAPKDAPKDAPKDAGGDAKGKVAPPAGGAPPAGGAPAGPPPEGAAPSPAKTAAPTPGGG TGTSVAPAGASGSTPAKSATG AGNSLKAEVGVSFAAVILGAIFA	GBC15648.1 SP='YES' Cleavage site between pos. 23 and 24: VAA-QG	TGTSVAPAGA SGSTPAKSAT GAGNSLKAEV GVSFAAVILG AIFA
	RiAGL4	>RiAGL4_protein_gPCR_120aa QVPGAPAPGGDGKAPAAPGGDAGKAPAPAPGGKAPAPAPGGAPAGGKAPAGDAGKAAPG TPPAGGPPGVTPSGSASPPAATPSTSSGTAAAPKSSPGTTATG SGNSLKSEIGVSFVAIAV	GBC54474.1	>GBC54474.1 probable gpi-anchored adhesin-like protein pga18 [Rhizophagus irregularis DAOM 181602=DAOM 197198] MSHVKFKFKHTFALIIIFIAIFIAVNIA SPIYEPVGSALQKRQGPDGGKAPGGGGGDGGKAPAGGDGGKA PGGDGGKAPGGDGGKAPGGDGGKAPGGDGGKAPGGDGGKAPDGGDGKAPAGGDGKAPAGGDGKAPAGGDG KAPAGGDGKAPAGGDGKAPDGGDGKAPAGGDGKAPDGGDGKAPAGAPAGGDGKAPVGAPAGGDGKAPAGA PAGGDGKAPAGAPAGGDGKAPAGAPAGGDGKAPAGAPAGGDGKAPAGAPAAGDGKTPAGGDGKAPAGGDG KAP…	GBC54474.1 SP='YES' Cleavage site between pos. 28 and 29: NIA-SP	NO	GBC15646.1	>GBC15646.1 putative cell wall protein [Rhizophagus irregularis DAOM 181602=DAOM 197198] MKFNKRILFLLAVLIVLIACVAA QVPGAPAPGGDGKAPAAPGGDAGKAPAPAPGGKAPAPAPGGAPAGGK APAGDAGKAAPGTPPAGGPPGVTPSGSASPPAATPSTSSGTAAAPKSSPGTTATG SGNSLKSEIGVSFVAIAVLGAILA	GBC15646.1 SP='YES' Cleavage site between pos. 23 and 24: VAA-QV	TTATGSGNSL KSEIGVSFVA IAVLGAILA
Ri genome 2 HiSeq 1: PRJNA208392
	RiAGL1	>RiAGL1_protein_gPCR_206aa LVTYVAA QGPADGAPADGKAPADGAPADGKAPADGAPADGKAPADGAPADGKAPADGKA PADGKAPDAADGKAPADGKAPADGKAPADGKAPADGKAPADGKAPADGKAPADGKAPADG KAPADGKAPADGKAPADGKAPAGAAPGGAAPAPGAAPKDGKAPAPADGKTPAASPAGGAAPSASAKAAA SSGNSLKSSGYSFAAIAV	XP_025188719.1	>XP_025188719.1 hypothetical protein GLOIN_2v1470398 [Rhizophagus irregularis DAOM 181602=DAOM 197198] MKNFILKFVIFIILLHFILEVNT QVPPDAGTTPADGKAPADGKAPADGKAPVDGKAPADGKAPADGKAPA DGKAPADGKAPVDGKAPADGKAPAAPADGKAPADGKAPADGKAPADGKAPADGKAPDDGKAPADGKAPAD GKAPADGKAPADGKAPADGKAPADGKAPEDGKAPADGKAPADGKAPADGKAPADGKAPANGKAPADGKAP ADGKAPENGKAPEDGKAPADGKAPADGKAPVDGKAPVDGKAPADGKAPIYRCQLNLTNEFGIKVNEF	XP_025188719.1 SP='YES' Cleavage site between pos. 23 and 24: VNT-QV	NO	POG81850.1	>POG81850.1 hypothetical protein GLOIN_2v1503082 [Rhizophagus irregularis DAOM 181602=DAOM 197198] MNKRIFIILAIFFALVTYVAA QGPADGAPADGKAPADGAPADGKAPADGAPADGKAGGAAPSASAKAAAS SGNSLKSSGYSFAAIAVLGAIFA	POG81850.1 SP='YES' Cleavage site between pos. 21 and 22: VAA-QG	PSASAKAAAS SGNSLKSSGY SFAAIAVLGA IFA
	RiAGL2	>RiAGL2_DNA_gPCR_139aa FVCVLVLVLLVSFSVS SPERLAVRQAPTPDTGAPAPGGDATPPAGGATPGATPPAAGGA PPAGATPPAAGGAPPAGATPPAGATPPAGGAPPAGGPSSSPSSSPTVSASAAGPSGSSSPAATG AAYEIESGLSSVVALA	XP_025167216.1	>XP_025167216.1 hypothetical protein GLOIN_2v1847635 [Rhizophagus irregularis DAOM 181602=DAOM 197198] MRSLKKATIFFVAILLLFLLSFVSA ELNRRDPQAPGDAPPAGGNPPADNPPAGGNPPADNPPAAGGKGGN PPAGAPDAGGKAPAGGAPDAGGKAPAGGAPDAGGKAPAGGAPDAGGKAPAGGNPPAGGAPAAGGKLPAAG GKLPADGTTTGTNDTAIPKKSVNPLTPSVQVNMVSPKMSSKNILFKIGSNITFKWTYSAKFDDPPKTISA YAQPQVDAKTFYPIALNQTLNETGQEVTWVTADNATSLPMAKYKLWICDERGLVAPAFPGGLQVFSGLEF GLYKPQDNNGN…	XP_025167216.1 SP='YES' Cleavage site between pos. 25 and 26: VSA-EL	NO	POG77510.1	>POG77510.1 hypothetical protein GLOIN_2v1547519 [Rhizophagus irregularis DAOM 181602=DAOM 197198] MKKVMMMDLLLVVLLLLVELLLLVGLLLLVVLLQLLVG LLLLVVLLQLLVELLLVWLHLLVELHHLLVLELQYLV	POG77510.1 SP='YES' Cleavage site between pos. 38 and 39: LVG-LL	NO
	RiAGL3	>RiAGL3_gPCR_protein_177 MKFNNRIFFLLIVLTVLIACVAA QGPGGAPGAPAPAPGAPPPDGAPKDGAPKDGAPKDGA PKDGAPKDGAPKDGAPKDGAKGAPKDAPKDAPKDAGGDAKGKVAPPAGGAPPAGGAPAGP PPEGAAPSPAKTAAPTPGGGTGTSVAPAGASGSTPAKSATG AGNSLKAEVGVSFAAV	XP_025188713.1	>XP_025188713.1 hypothetical protein GLOIN_2v1503044, partial [Rhizophagus irregularis DAOM 181602=DAOM 197198] PKDGAPKDGAPKDGAPKDGAPKDGAPKDGAKGAPKDAPKDAPKDAGGDAKGKVAPPAGGAPPAGGAPAGP PPEGAAPSPAKTAAPTPGGGTGTSVAPAGASGSTPAKSATG AGNSLKAEVGVSFAAVILGAIFA	XP_025188713.1 SP='NO'	TGTSVAPAGA SGSTPAKSAT GAGNSLKAEV GVSFAAVILG AIFA	POG81847.1	>POG81847.1 hypothetical protein GLOIN_2v1503044, partial [Rhizophagus irregularis DAOM 181602=DAOM 197198] PKDGAPKDGAPKDGAPKDGAPKDGAPKDGAKGAPKDAPKDAPKDAGGDAKGKVAPPAGGAPPAGGAPAGP PPEGAAPSPAKTAAPTPGGGTGTSVAPAGASGSTPAKSATG AGNSLKAEVGVSFAAVILGAIFA	POG81847.1 SP='NO'	SGSTPAKSAT GAGNSLKAEV GVSFAAVILG AIFA
	RiAGL4	>RiAGL4_protein_gPCR_120aa QVPGAPAPGGDGKAPAAPGGDAGKAPAPAPGGKAPAPAPGGAPAGGKAPAGDAGKAAPG TPPAGGPPGVTPSGSASPPAATPSTSSGTAAAPKSSPGTTATG SGNSLKSEIGVSFVAIAV	XP_025188714.1	>XP_025188714.1 hypothetical protein GLOIN_2v1503052 [Rhizophagus irregularis DAOM 181602=DAOM 197198] MKFNKRILFLLAVLIVLIACVAA QVPGAPAPGGDGKAPAAPGGDAGKAPAPAPGGKAPAPAPGGAPAGGK APAGDAGKAAPGTPPAGGPPGVTPSGSASPPAATPSTSSGTAAAPKSSPGTTATG SGNSLKSEIGVSFVAIAVLGAILA	XP_025188714.1 SP='YES' Cleavage site between pos. 23 and 24: VAA-QV	TTATGSGNSL KSEIGVSFVA IAVLGAILA	POG81848.1	>POG81848.1 hypothetical protein GLOIN_2v1503052 [Rhizophagus irregularis DAOM 181602=DAOM 197198] MKFNKRILFLLAVLIVLIACVAA QVPGAPAPGGDGKAPAAPGGDAGKAPAPAPGGKAPAPAPGGAPAGGK APAGDAGKAAPGTPPAGGPPGVTPSGSASPPAATPSTSSGTAAAPKSSPGTTATG SGNSLKSEIGVSFVAIAVLGAILA	POG81848.1 SP='YES' Cleavage site between pos. 23 and 24: VAA-QV	TTATGSGNSL KSEIGVSFVA IAVLGAILA
Ri genome 3 HiSeq2:PRJNA230015
	RiAGL1	>RiAGL1_protein_gPCR_206aa LVTYVAA QGPADGAPADGKAPADGAPADGKAPADGAPADGKAPADGAPADGKAPADGKA PADGKAPDAADGKAPADGKAPADGKAPADGKAPADGKAPADGKAPADGKAPADGKAPADG KAPADGKAPADGKAPADGKAPAGAAPGGAAPAPGAAPKDGKAPAPADGKTPAASPAGGAAPSASAKAAA SSGNSLKSSGYSFAAIAV	EXX71350.1	>EXX71350.1 hypothetical protein RirG_079320 [Rhizophagus irregularis DAOM 197198w] MKFTKRTFFLLAVLTLLIACVAA QGPADGKAPADGKAPADGKAPADGKAPADGKAPADGAADGKAPADGK APADGKAPADGKAPADGKAPADGKAPADGKAPADGKAPADGKAPADGKAPADGKAPADGKAPGAAPGGAP APGAAPGAAPGAAPAGAPPAGGPKGVTPAGTATPPPPPPNSAASAPKTSSTGGAAAAS SGNTLKSSGVSFAAIAVLGAIFA	EXX71350.1 SP='YES' Cleavage site between pos. 23 and 24: VAA-QG	SAASAPKTSS TGGAAAASSG NTLKSSGVSF AAIAVLGAIF A	no hits	no hits
	RiAGL2	>RiAGL2_DNA_gPCR_139aa FVCVLVLVLLVSFSVS SPERLAVRQAPTPDTGAPAPGGDATPPAGGATPGATPPAAGGA PPAGATPPAAGGAPPAGATPPAGATPPAGGAPPAGGPSSSPSSSPTVSASAAGPSGSSSPAATG AAYEIESGLSSVVALA	EXX53257.1	>EXX53257.1 hypothetical protein RirG_245690 [Rhizophagus irregularis DAOM 197198w] MAKFTKLTFVCVLVLVLLVSFSVS SPERLAVRQAPTPDTGAPAPGGDATPPAGGATPGATPPAAGGAPPA GATPPAAGGAPPAGATPPAGATPPAGGAPPAGGPSSSPSSSPTVSASAAGPSGSSSPAATG AAYKIESGLSSVVALAALVGYFL	EXX53257.1 SP='YES' Cleavage site between pos. 24 and 25: SVS-SP	PSGSSSPAAT GAAYKIESGL SSVVALAALV GYFL	EXX53257.1	same as for blastp
	RiAGL3	>RiAGL3_gPCR_protein_177 MKFNNRIFFLLIVLTVLIACVAA QGPGGAPGAPAPAPGAPPPDGAPKDGAPKDGAPKDGA PKDGAPKDGAPKDGAPKDGAKGAPKDAPKDAPKDAGGDAKGKVAPPAGGAPPAGGAPAGP PPEGAAPSPAKTAAPTPGGGTGTSVAPAGASGSTPAKSATG AGNSLKAEVGVSFAAV	EXX67458.1	>EXX67458.1 hypothetical protein RirG_114170 [Rhizophagus irregularis DAOM 197198w] MKFNNRIFFLLIVLTVLIACVAA QGPGGAPGAPAPAPGAPPPDGAPKDGAPKDGAPKDGAPKDGAPKDGA PKDGAPKDGAKGAPKDAPKDAPKDAGGDAKGKVAPPAGGAPPAGGAPAGPPPEGAAPSPAKTAAPTPGGG TGTSVAPAGASGSTPAKSATG AGNSLKAEVGVSFAAVILGAIFA	EXX67458.1 SP='YES' Cleavage site between pos. 23 and 24: VAA-QG	TGTSVAPAGA SGSTPAKSAT GAGNSLKAEV GVSFAAVILG AIFA	EXX67458.1	same as for blastp
	RiAGL4	>RiAGL4_protein_gPCR_120aa QVPGAPAPGGDGKAPAAPGGDAGKAPAPAPGGKAPAPAPGGAPAGGKAPAGDAGKAAPG TPPAGGPPGVTPSGSASPPAATPSTSSGTAAAPKSSPGTTATG SGNSLKSEIGVSFVAIAV	EXX67458.1	same result as for RiAGL3	same result as for RiAGL3	same result as for RiAGL3	EXX71351.1	>EXX71351.1 hypothetical protein RirG_079330 [Rhizophagus irregularis DAOM 197198w] MKFNKRILFLLAVLIVLIACVAA QVPGAPAPGGDGKAPAAPGGDAGKAPAPAPGGKAPAPAPGGAPAGGK APAGDAGKAAPGTPPAGGPPGVTPSGSASPPAATPSTSSGTAAAPKSSPGTTATG SGNSLKSEIGVSFVAIAVLGAILA	EXX71351.1 SP='YES' Cleavage site between pos. 23 and 24: VAA-QV	TTATGSGNSL KSEIGVSFVA IAVLGAILA
Rhizophagus clarus		for RcAGL1 - I just copied from PacBio - but will also check my notes from when I looked at Johns
Rc genome: PRJDB6444
	RcAGL1	>RcAGL1_protein_gPCR_234aa LVTYVAA QAPAGGAPDAGAGGAGAPPAGGAPDAGAGGXGAPPAGGAPDAGAGGAGAPDA GAGGAGAPPAGGKAPAGGAAPGADAGKAPAGGAAPGADAGKAPAGGAAPGADAGKAPAGG AAPGADAGKAPAGGAAPGADAGKAPAGGAAPGADAGKAPAGGAAPAPGADAGKAPAGGAA PPAGAAPPAGGATPSAGTATPPAGASPKASTGATAAS AGSSLKSEAGVPFAAIAV	GBC06567.1	>GBC06567.1 hypothetical protein RclHR1_06920006 [Rhizophagus clarus] MNKRIIFLLAVLLALVTYVAA QAPAGGAPDAGAGAPPAGGAPDAGAGAGGAPPAPDAGAGGAGAPDAGAG GAGAPPAGGKAPAGGAAPGADAGKAPAGGAAPGADAGKAPAGGAAPGADAGKAPAGGAAPGADAGKAPAG GAAPGADAGKAPAGGAAPAPGADAGKAPAGGAAPPAGAAPPAGGATPSAGTATPPAGASPKASTGATAAS AGSSLKSEAGVSFAAIAVIAAILA	GBC06567.1 SP='YES' Cleavage site between pos. 21 and 22: VAA-QA	TATPPAGASP KASTGATAAS AGSSLKSEAG VSFAAIAVIA AILA	GBC06567.1	same as for blastp	same as for blastp	same as for blastp
	RcAGL2	>RcAGL2_protein_gPCR_174aa AKFSKLTIVCVLVLVLLVSFSVS ERLAVRQAPAPAGGAPPAGGAPPAGGAGGAGGATPP AGGAGGATPPAGGAGGAGGATPPAGGAPPAGGDAGAGGATPPAGGAPPAGGAPPAGGAAG GASSAGAPTPSSSMASPSVSGGAAAAPSASTS AAFKVESGLSSIAALTALVGYFL	GBC04410.1	>GBC04410.1 hypothetical protein RclHR1_05670012 [Rhizophagus clarus] MKIKILTIPPIIEAVINLFAPSEGLVEFPDNVTDDEDADGRAVNGTGKAPSAPPADGVAPPAGGALPADG TASPPAGGAPSADGASPSAGGITLALGAPLPIDGTSPPGGITLALGAIPPVDGASPPGGITLALGASA GGTSLADGGSPLGCALPLL	GBC04410.1 SP='NO'	VDGASPPGGI TLALGASAGG TSLADGGSPL GCALPLL	GBB91379.1	>GBB91379.1 hypothetical protein RclHR1_18620001 [Rhizophagus clarus] MLDKPLSTLKAALVEADGAAAAPPDALGLAIEELGVGAPADDAPPAAPPAGGAPPAGGAPPAGGVAPPAP ASPPAGGAPPAGGVAPPAPPAPPAGGVAPPAPPAGGVAPPAPPAPPAGGAPPAGGAPPAGAGA	GBB91379.1 SP='NO'	NO
	RcAGL3	>RcAGL3_DNA_gPCR_220aa QAPGAPGAPGAPGAPPAPGGGGGAAPGGGGGAAPGGGGGAAPGGGAAPGGGAAPGGGGG APGGGAAGGGGGGKAKVTPPGGAPAKGAAPGGGAPPAGGAAPGGGAPPAGGAPPPGGAPP PGGAPGGGAPPAGGAPPPGGAPGGGAPPPGGAPGGGATPAGGAPPPEGASPSPATSTPPT PGPGTGTSATPPGASGSAAKXAA AGNSLKSEVGISFAAVAI note: try and resolve the X, go back and check the sequences -	GBC04410.1	same result as for RcAGL2	same result as for RcAGL2	same result as for RcAGL2	GBC06571.1	>GBC06571.1 hypothetical protein RclHR1_06920010 [Rhizophagus clarus] MMSPRIATAANEIPTSDLRLFPAAVVLAALPDAPGGVADVPVPGPGVGGVDVAGDGDAPSGGGAPPAGVA PPPGAPPGGGAPPAGGAPPPGAPPGGGAPPPGAPPGGGAPPGGGAPPAGGAPPPGAAPPPGAAPPPGAAP PAGGAPPPGAAPFAGAPPGGVTLALPPPPPPAAPPPGAPPPPPGAAPPPGAAPPPPPGAAPPPPPGAAPP PPPGAGGAPGAPGAPGAPGALLLQMRDFIILYNH	GBC06571.1 SP='NO'	NO
	RcAGL4	>RcAGL4_protein_gPCR_99aa LLLTVLAVLIACVAA QAPAPPAGGKAPTSTLPGKAPGGATNTLSPTTGGAPPAGSPPSGS KSSSPSPSASASASASPSGAAS AGNSLRSEVGVPFAAIA	GBC06568.1	>GBC06568.1 hypothetical protein RclHR1_06920007 [Rhizophagus clarus] MKFNKRTFFLLAVFTVLIACVAA QAPAPAPGDAGKAAPAGGAAPPAGGKAAPDAGKGAPPAGGAAPDAGK APAGGAAPPAGGKAPADAGKAPAGGAAPPAGGAPPAGAPAPAPGDAGKAAPAGGAAPPAGGKAAPDAGKG APPAGGAAPDAGKAPAGGAAPPAGGKAPADAGKAPAGGAAPPAGGAPPAGGAAPPAGGAPPAGGAPPAGG AAPPAGGAPADAPPAGGPAPVTPAGTATPPTPPPSAGAPSPSTGTTGTTGAGASAS AGNSLKAEVAVSFAAIAVLGAIFA	GBC06568.1 SP='YES' Cleavage site between pos. 23 and 24: VAA-QA	PSTGTTGTTG AGASASAGNS LKAEVAVSFA AIAVLGAIFA	GBC06569.1	>GBC06569.1 hypothetical protein RclHR1_06920008 [Rhizophagus clarus] MAMAANGTPTSDLREFPADAAPDGDADADADGDDDVEPDGGLPAGGAPPVVGLKVFVAPPGAFPGSVEVG AFPPAGG AGALLTQKAKGFIYSTL	GBC06569.1 SP='NO'	GAFPGSVEVG AFPPAGGAGA LLTQKAKGFI YSTL
	RcAGL5	>RcAGL5_protein_gPCR_222aa QEPGAPAAPAAALAKAPEGEAPKGDGVKVPKGDGKAPKDAGAPKAEAKGKAGGAPPAKG PPGGAPPAGGPPGGAPPAGGPPGGAPPAGGPPGGAPPAGGPPGGAPPAGGPPGGALPAGG PPGGAPPAGGPPGGAPPAGGPPGGAPPAGGPPGGAPPAGGPPGGAPPAGGPAGGAPPAGG PAGGAPPAGGQITEATAVS AGNSLESEAGISFVAIAILGAILA	GBC06570.1	>GBC06570.1 hypothetical protein RclHR1_06920009 [Rhizophagus clarus] MKFNKRILFLIVFTVLFIYVAA QEPGAPAAPAAALAKAPEGEAPKGDGVKVPKGDGKAPKDAGAPKAEAK GKAGGAPPAKGPPGGAPPAGGPPGGAPPAGGPPGGAPPAGGPPGGAPPAGGPPGGAPPAGGPPGGAPPAG GPPGGAPPAGGPPGGAPPAGGAPPAGAPPAGGPPGGAPPAGGPPGGAPPAGGPAGGAPPAGGQITEATAVS AGNSLESEAGISFVAIAILGAIFG	GBC06570.1 SP='YES' Cleavage site between pos. 22 and 23: VAA-QE	GGQITEATAV SAGNSLESEA GISFVAIAIL GAIFG	GBC06570.1	same as for blastp	same as for blastp	same as for blastp
Rc Secretome
	RcAGL1	>RcAGL1_protein_gPCR_234aa LVTYVAA QAPAGGAPDAGAGGAGAPPAGGAPDAGAGGXGAPPAGGAPDAGAGGAGAPDA GAGGAGAPPAGGKAPAGGAAPGADAGKAPAGGAAPGADAGKAPAGGAAPGADAGKAPAGG AAPGADAGKAPAGGAAPGADAGKAPAGGAAPGADAGKAPAGGAAPAPGADAGKAPAGGAA PPAGAAPPAGGATPSAGTATPPAGASPKASTGATAAS AGSSLKSEAGVPFAAIAV	AMJ52374.1	>AMJ52374.1 hypothetical protein [Rhizophagus clarus] MKLSLVLSVFLSFAIVSQA APMHFDKRRFGQEHTPEADATFQEVKDLAQGTDKEAQAGNLSGAMVRALLA KAPACDQQDRADEVIDLGRQIGGAKLQQFIDVAKKYRQLERNTPNAGQPSELCNKPPKNKELDGLTQAQD PTGTGKNPDTGNNPDTGKNPDTGNNPDTGKNPDTGNNPDTGKNPDTGNNPDTGKNPDTGKKCNPDTGKNP DTGNNPDTGKNPDTGNDPNTGDTGNAGDNVAETNPVGGVKMPKIVKQNGDFIVNGNGFNGNLDAAHNRQC DVQKNQCFNKFNGGDKSISTQDCETQHTDCINGPPVFA	AMJ52374.1 SP='YES' Cleavage site between pos. 19 and 20: SQA-AP	NO		no hits
	RcAGL2	>RcAGL2_protein_gPCR_174aa AKFSKLTIVCVLVLVLLVSFSVS ERLAVRQAPAPAGGAPPAGGAPPAGGAGGAGGATPP AGGAGGATPPAGGAGGAGGATPPAGGAPPAGGDAGAGGATPPAGGAPPAGGAPPAGGAAG GASSAGAPTPSSSMASPSVSGGAAAAPSASTS AAFKVESGLSSIAALTALVGYFL	AMJ52395.1	>AMJ52395.1 hypothetical protein [Rhizophagus clarus] MKFSILLALALSYTTLSSAQG QNFRSANADQAEQLTKEFAKLNRNSPCKGNTQACVEDQFAQCVNGKFQL NSCGGGDLKCVVLPLVNKPGTSITCDTEQDRLARLADARGQKSPASPPNNQTSGQGKGKAGSKTPKQGKG KNVLLERGGNVPPDQGKGNDGNATPDQGKGNGGNATPDQGKGNGNAPPNNICKCPPNNNQDNNNGKNNGK DGNATPATPDQGNATPDQGKGKDGNATPATPDQGNATPDQGKGNGGNATPDQGKGNGNAPPNNVCKCPPN NNQDNGNGKGKGKGKGKGKGKGKGKGKGKGKGKGKGKDGNQTPPGNQTPPDSQTPPDSQT…	AMJ52395.1 SP='YES' Cleavage site between pos. 21 and 22: AQG-QN	NO		no hits
	RcAGL3	>RcAGL3_DNA_gPCR_220aa QAPGAPGAPGAPGAPPAPGGGGGAAPGGGGGAAPGGGGGAAPGGGAAPGGGAAPGGGGG APGGGAAGGGGGGKAKVTPPGGAPAKGAAPGGGAPPAGGAAPGGGAPPAGGAPPPGGAPP PGGAPGGGAPPAGGAPPPGGAPGGGAPPPGGAPGGGATPAGGAPPPEGASPSPATSTPPT PGPGTGTSATPPGASGSAAKXAA AGNSLKSEVGISFAAVAI note: try and resolve the X, go back and check the sequences -		no hits				no hits
	RcAGL4	>RcAGL4_protein_gPCR_99aa LLLTVLAVLIACVAA QAPAPPAGGKAPTSTLPGKAPGGATNTLSPTTGGAPPAGSPPSGS KSSSPSPSASASASASPSGAAS AGNSLRSEVGVPFAAIA		no hits				no hits
	RcAGL5	>RcAGL5_protein_gPCR_222aa QEPGAPAAPAAALAKAPEGEAPKGDGVKVPKGDGKAPKDAGAPKAEAKGKAGGAPPAKG PPGGAPPAGGPPGGAPPAGGPPGGAPPAGGPPGGAPPAGGPPGGAPPAGGPPGGALPAGG PPGGAPPAGGPPGGAPPAGGPPGGAPPAGGPPGGAPPAGGPPGGAPPAGGPAGGAPPAGG PAGGAPPAGGQITEATAVS AGNSLESEAGISFVAIAILGAILA		no hits				no hits
a Query sequence used for BLASTp (results and analysis: columns D to G) or for BLASTn, the corresponding nucleotide sequence (from PCR of genomic DNA) encoding the partial protein (see Fig S1a,c). Sequence in blue, denotes the start and end of the mature protein after cleavage of predicted ER and GPI-anchor signal sequences (separated by line spaces). For partial sequences, best guesses were used…
b NCBI accession number. Bold indicates that the same protein was encoded by the top blastn hit
c Mature proteins after ER/GPI signal cleavage are in blue type (for AGL-like sequences only), with line breaks inserted after the predicted ER/GPI signal cleavage sites (if present, see appropriate column). Green shaded boxes indicate correct or mostly correct AGL sequence identified as the top hit. Sequence matching the full length, manually annotated AGL sequences (Fig S2f,h) are underlined (i…
d http://www.cbs.dtu.dk/services/SignalP-4.1/, METHOD: Input sequences do not include TM regions
e GPI-analysis, with http://mendel.imp.ac.at/gpi/cgi-bin/gpi_pred_fungi.cgi
References: Schultz & Harrison, 2008, Mycorrhiza 18: 403-412
