# Supplementary material for: A targeted bioinformatics approach identifies highly variable cell surface proteins that are unique to Glomeromycotina
Source: Mycorrhiza. 2022 Jan 15;32(1):45–66. doi: 10.1007/s00572-021-01066-x (PMC8786786; doi:10.1007/s00572-021-01066-x)
Supplement: Supplementary file 4 — Supplementary file4 (XLSX 26 KB) [file 572_2021_1066_MOESM4_ESM.xlsx]

## Sheet: Table S6
Table S6 Protein characteristics of the mature AGL proteins of all arbuscular mycorrhizal species analysed. This is the full set of data including % of all amino acids (to 1 decimal place) and repeats some of the information in Fig. 5. Highlighting is used to indicate the following properties: strongly basic (blue) or acidic (red) pI, individual amino acids that are present at ³ 15% (green), aggr…
Family	Protein	ER signal	GPI signal	N-term Q	Mature Length	MW (kDa)	pI	P (%)	G (%)	A (%)	D (%)	K (%)	E (%)	R (%)	S (%)	T (%)	N (%)	Q (%)	C (%)	F (%)	H (%)	I (%)	L (%)	M (%)	V (%)	W (%)	Y (%)		PGA (%)	DE (%)	KR (%)
Glomeraceae	RiAGL1	Y	Y	Y	181	15.7318	4.8	17.68	17.13	36.46	13.81	11.6	0	0	2.21	0.55	0	0.55	0	0	0	0	0	0	0	0	0		71.27	13.81	11.6
	RiAGL2	Y	Y	N	107	9.0256	4.6	25.23	18.69	26.17	1.87	0	0.93	1.87	12.15	9.35	0	0.93	0	0	0	0	0.93	0	1.87	0	0		70.09	2.8	1.87
	RiAGL3	Y	Y	Y	138	12.055	8.9	23.19	21.74	24.64	8.7	10.87	0.72	0	3.62	4.35	0	0.72	0	0	0	0	0	0	1.45	0	0		69.57	9.42	10.87
	RiAGL4	Y	Y	Y	102	8.5262	9.7	23.53	22.55	26.47	2.94	5.88	0	0	7.84	7.84	0	0.98	0	0	0	0	0	0	1.96	0	0		72.55	2.94	5.88
	RiAGL5	Y	Y	Y	175	15.1543	8.1	20	18.29	33.14	10.29	10.86	0	0	2.86	2.86	0.57	0.57	0	0	0	0	0	0	0.57	0	0		71.43	10.29	10.86
	RcAGL1	Y	Y	Y	189	14.7496	4.7	17.46	27.51	40.21	5.29	4.23	0	0	2.12	2.65	0	0.53	0	0	0	0	0	0	0	0	0		85.18	5.29	4.23
	RcAGL2	Y	Y	N	128	10.0236	6.2	18.75	29.69	32.03	0.78	0	0.78	1.56	8.59	4.69	0	0.78	0	0	0	0	0.78	0.78	0.78	0	0		80.47	1.56	1.56
	RcAGL3	Y	Y	Y	208	15.7738	10	25	39.42	24.52	0	1.92	0.48	0	2.88	4.81	0	0.48	0	0	0	0	0	0	0.48	0	0		88.94	0.48	1.92
	RcAGL4	Y	Y	Y	63	5.4267	10	20.63	15.87	20.63	0	3.17	0	0	22.22	11.11	1.59	1.59	0	0	0	0	3.17	0	0	0	0		57.13	0	3.17
	RcAGL5	Y	Y	Y	189	15.4739	9.1	30.16	30.69	24.34	1.59	5.29	2.65	0	0.53	1.06	0	1.06	0	0	0	0.53	0.53	0	1.59	0	0		85.19	4.24	5.29
	RcAGL6	Y	Y	Y	159	12.7998	8.3	24.53	23.9	34.59	3.14	3.77	0	0	3.14	5.66	0	0.63	0	0	0	0	0	0	0.63	0	0		83.02	3.14	3.77
	Rhcer_AGL1	Y	Y	Y	166	13.4734	5	22.89	23.49	35.54	5.42	4.82	0	0	2.41	4.82	0	0.6	0	0	0	0	0	0	0	0	0		81.92	5.42	4.82
	Rhcer_AGL2	Y	Y	N	94	7.5831	6.2	19.15	25.53	30.85	1.06	1.06	1.06	1.06	7.45	8.51	0	1.06	0	0	0	0	1.06	0	2.13	0	0		75.53	2.12	2.12
	Rhcer_AGL3	Y	Y	Y	173	13.5406	10	31.21	35.26	22.54	0	2.31	0.58	0	2.31	4.62	0	0.58	0	0	0	0	0	0	0.58	0	0		89.01	0.58	2.31
	Fumos_AGL1	Y	Y	N	104	10.0128	5	16.35	9.62	17.31	5.77	4.81	1.92	1.92	14.42	12.5	0.96	1.92	0	1.92	0	1.92	1.92	0.96	3.85	0	1.92		43.28	7.69	6.73
	Fumos_AGL2	Y	Y	Y	86	8.1898	4.9	18.6	13.95	24.42	12.79	16.28	6.98	0	2.33	3.49	0	1.16	0	0	0	0	0	0	0	0	0		56.97	19.77	16.28
	Fumos_AGL3	Y	partial	N	89	8.2539	6.1	19.1	12.36	31.46	12.36	11.24	1.12	2.25	2.25	2.25	1.12	1.12	0	1.12	0	0	1.12	0	1.12	0	0		62.92	13.48	13.49
	Fumos_AGL4	Y	N	Y	174	19.398	6.8	14.37	0	10.92	7.47	12.64	6.9	1.72	5.75	2.87	4.02	7.47	0.57	5.17	0.57	4.6	8.05	0.57	5.17	0.57	0.57		25.29	14.37	14.36
	Fumos_AGL5	Y	N	Y	158	16.1248	6.5	14.56	7.59	15.82	7.59	9.49	2.53	0.63	3.8	8.23	9.49	2.53	0	1.27	0	2.53	5.06	0.63	5.7	1.27	1.27		37.97	10.12	10.12
	Fumos_AGL6	Y	Y	N	123	12.9674	5.9	5.69	9.76	12.2	7.32	10.57	4.88	0	4.07	9.76	5.69	0.81	2.44	3.25	2.44	3.25	4.07	1.63	8.13	2.44	1.63		27.65	12.2	10.57
	Fumos_AGL7	Y	N	N	188	20.768	4.5	22.34	5.85	2.13	6.38	10.64	13.83	1.06	3.72	3.72	11.17	11.17	1.06	0.53	0	1.6	1.06	1.06	2.13	0	0.53		30.32	20.21	11.7
	Fumos_AGL8	Y	N	N	146	16.1757	4.6	23.97	0.68	2.74	6.16	13.01	19.86	2.05	7.53	6.85	1.37	2.74	5.48	0	0.68	1.37	2.05	0	3.42	0	0		27.39	26.02	15.06
	Fumos_AGL10	Y	N	N	116	12.4442	4.1	21.55	5.17	2.59	6.03	5.17	14.66	1.72	10.34	6.03	5.17	7.76	0	0.86	0.86	4.31	1.72	0	6.03	0	0		29.31	20.69	6.89
Gigasporaceae	Gimar_AGL1	Y	N	Y	142	11.9389	8.1	14.79	19.72	30.28	2.11	2.82	0.7	0.7	15.49	3.52	0	0.7	0.7	0.7	0	2.82	2.11	0.7	1.41	0	0.7		64.79	2.81	3.52
	Gimar_AGL2	Y	N	Y	200	17.5574	8.4	16.5	27	16	0.5	1	0.5	0.5	6.5	7	1.5	2.5	0	1.5	1	4	3	0.5	8.5	0.5	1.5		59.5	1	1.5
	Gimar_AGL3	Y	Y	Y	155	11.7923	8.6	20.65	36.13	25.81	0	1.29	0.65	0	9.68	5.16	0	0.65	0	0	0	0	0	0	0	0	0		82.59	0.65	1.29
	Gimar_AGL4	Y	Y	Y	110	8.9824	9.5	18.18	19.09	30.91	0	3.64	1.82	0	20.91	4.55	0	0.91	0	0	0	0	0	0	0	0	0		68.18	1.82	3.64
	Giros_AGL1	Y	N	Y	96	7.4757	4.7	11.46	28.12	37.5	3.12	3.12	1.04	0	8.33	6.25	0	1.04	0	0	0	0	0	0	0	0	0		77.08	4.16	3.12
	Giros_AGL2	Y	N	Y	157	14.462	8.3	13.38	13.38	23.57	1.91	2.55	0.64	0.64	11.46	6.37	1.27	2.55	0	0.64	1.27	3.82	3.82	0.64	8.92	0	3.18		50.33	2.55	3.19
	Giros_AGL3	Y	Y	Y	158	11.7391	8.6	15.19	36.71	31.65	0	1.27	0.63	0	9.49	4.43	0	0.63	0	0	0	0	0	0	0	0	0		83.55	0.63	1.27
	Giros_AGL4	Y	Y	Y	113	9.4059	9.4	17.7	18.58	30.97	0	4.42	2.65	0	17.7	4.42	1.77	1.77	0	0	0	0	0	0	0	0	0		67.25	2.65	4.42
	Sccal_AGL1	Y	N	Y	184	17.9964	4.9	23.37	3.8	17.93	2.17	1.63	1.09	0.54	14.13	4.89	4.35	1.09	0	3.8	0.54	5.43	9.78	0	4.35	0	1.09		45.1	3.26	2.17
	Sccal_AGL2	Y	Y	Y	128	12.8119	8.3	10.16	8.59	8.59	2.34	3.12	0	0	20.31	7.81	7.81	4.69	0	1.56	0	5.47	4.69	0	10.16	1.56	3.12		27.34	2.34	3.12
	Sccal_AGL3	Y	Y	Y	119	11.8527	5.5	6.72	7.56	10.92	3.36	3.36	0.84	0	21.85	13.45	5.04	2.52	0.84	2.52	0.84	2.52	5.88	0	7.56	1.68	2.52		25.2	4.2	3.36
	Sccal_AGL4	Y	Y	Y	177	17.0835	8.1	14.12	6.21	22.03	1.69	1.69	0	0.56	12.43	13.56	5.65	5.65	0.56	1.13	0	4.52	2.82	0	3.95	1.13	2.26		42.36	1.69	2.25
	Sccal_AGL5	Y	Y	Y	131	11.595	5.3	25.95	28.24	6.87	2.29	0	0	1.53	10.69	12.21	0.76	9.92	0	0	0.76	0	0.76	0	0	0	0		61.06	2.29	1.53
	Sccal_AGL6	Y	Y	Y	91	7.636	11.2	24.18	19.78	26.37	0	2.2	0	1.1	16.48	3.3	3.3	3.3	0	0	0	0	0	0	0	0	0		70.33	0	3.3
	Sccal_AGL7	Y	Y	Y	98	8.2367	10.8	22.45	17.35	30.61	1.02	1.02	0	2.04	14.29	6.12	3.06	2.04	0	0	0	0	0	0	0	0	0		70.41	1.02	3.06
	Sccal_AGL8	Y	N	Y	193	19.6467	9.1	17.1	5.18	12.95	2.59	4.15	2.59	2.07	11.92	8.81	5.7	6.74	0	2.07	0	6.74	3.11	0	6.74	1.04	0.52		35.23	5.18	6.22
	Racas_AGL1	N	Y	N	68	6.2917	4.8	22.06	10.29	14.71	0	1.47	4.41	1.47	20.59	11.76	1.47	2.94	0	0	0	2.94	1.47	0	4.41	0	0		47.06	4.41	2.94
	Racas_AGL2	Y	Y	Y	130	11.3119	8.4	25.38	18.46	21.54	0.77	3.85	2.31	0	15.38	3.85	3.85	4.62	0	0	0	0	0	0	0	0	0		65.38	3.08	3.85
	Racas_AGL3	Y	Y	Y	94	8.553	4.2	15.96	8.51	18.09	2.13	2.13	3.19	0	20.21	20.21	1.06	1.06	0	0	0	0	2.13	0	5.32	0	0		42.56	5.32	2.13
	Racas_AGL4	Y	Y	Y	79	6.9154	8.3	24.05	13.92	29.11	2.53	7.59	3.8	0	12.66	5.06	0	1.27	0	0	0	0	0	0	0	0	0		67.08	6.33	7.59
	Racas_AGL5	Y	Y	Y	93	8.1917	9.8	24.73	15.05	24.73	2.15	5.38	0	0	12.9	7.53	1.08	6.45	0	0	0	0	0	0	0	0	0		64.51	2.15	5.38
	Racas_AGL6	Y	Y	Y	163	15.9463	8.2	14.72	6.75	19.02	1.84	2.45	0.61	0.61	12.88	12.88	5.52	4.91	0	1.23	0	3.68	3.07	0	5.52	1.23	3.07		40.49	2.45	3.06
	Racas_AGL7	Y	Y	N	171	17.2385	6.3	12.28	7.02	15.2	4.09	2.92	0.58	1.75	11.7	12.28	5.85	8.77	0	1.17	0	2.34	2.34	0	7.6	1.17	2.92		34.5	4.67	4.67
	Racas_AGL8	Y	Y	Y	148	15.1615	6.2	12.84	5.41	15.54	2.7	2.7	0.68	0.68	10.14	10.14	10.81	6.76	0	1.35	0	6.76	4.05	0.68	4.05	1.35	3.38		33.79	3.38	3.38
	Racas_AGL9	Y	N	Y	154	15.0495	4.9	21.43	6.49	14.94	1.95	2.6	1.3	0	11.69	9.09	5.19	9.09	0	1.3	0	5.84	1.3	0	7.14	0.65	0		42.86	3.25	2.6
Ambisporaceae	Amlep_AGL1	Y	Y	Y	108	11.0041	7	5.56	15.74	5.56	1.85	0.93	1.85	2.78	9.26	8.33	11.11	7.41	0	0.93	2.78	2.78	13.89	2.78	5.56	0	0.93		26.86	3.7	3.71
	Amlep_AGL2	Y	Y	Y	64	5.7475	5.1	1.56	26.56	9.38	1.56	0	0	0	20.31	10.94	18.75	6.25	0	0	1.56	0	0	0	1.56	0	1.56		37.5	1.56	0
	Amlep_AGL3	Y	Y	N	170	17.7532	4.9	4.71	7.65	4.12	3.53	2.35	0.59	1.18	18.24	15.88	20	5.29	0	1.18	0	4.71	2.94	0	2.94	1.18	3.53		16.48	4.12	3.53
	Amlep_AGL4	Y	N	N	121	11.5534	4.6	0.83	29.75	4.13	0.83	1.65	3.31	0.83	7.44	0	38.02	0	0	4.13	0	4.13	3.31	0	1.65	0	0		34.71	4.14	2.48
	Amlep_AGL5	Y	N	N	60	5.7798	8.3	1.67	33.33	0	3.33	3.33	1.67	3.33	6.67	0	33.33	0	0	5	0	1.67	1.67	0	5	0	0		35	5	6.66
	Amlep_AGL6	Y	N	N	183	18.4344	9.2	4.37	7.1	5.46	2.19	2.73	1.09	1.64	20.77	21.86	12.02	3.28	0	2.73	0	2.73	3.28	0.55	7.1	0	1.09		16.93	3.28	4.37
	Amlep_AGL7	Y	N	N	269	27.7297	5.6	4.09	7.81	3.72	3.35	1.86	0	1.12	23.79	6.69	22.68	3.35	0.37	2.6	0.37	5.95	3.72	0.37	5.2	0.74	2.23		15.62	3.35	2.98
	Amlep_AGL8	Y	N	N	284	29.9288	8	5.63	7.04	5.28	2.11	2.46	1.06	1.06	19.72	9.51	17.96	3.87	0.7	2.82	0	6.34	4.58	1.41	3.17	1.76	3.52		17.95	3.17	3.52
Paraglomeraceae	Pabra_AGL1	Y	N	N	87	8.3582	4.4	1.15	31.03	3.45	1.15	1.15	3.45	1.15	6.9	0	37.93	0	0	5.75	0	4.6	2.3	0	0	0	0		35.63	4.6	2.3
	Pabra_AGL2	Y	N	N	275	27.8053	4.7	0.36	26.91	3.64	3.27	1.09	0.36	1.09	6.55	0	39.27	0	0	4.73	0.73	0	3.64	0	2.18	2.55	3.64		30.91	3.63	2.18
	Pabra_AGL3
	Pabra_AGL4	Y	Y	N	227	22.6734	9.4	1.32	19.82	1.32	1.76	3.08	1.32	1.76	13.66	4.85	37.44	2.64	0.88	1.76	0.44	3.96	0.88	0	2.64	0	0.44		22.46	3.08	4.84
pH £ 5.5
pH ³ 8.5
³ 15% individual amino acid
³ 40% PGA
³ 8% acidic (D/E) or basic (K/R)
