# Supplementary material for: A targeted bioinformatics approach identifies highly variable cell surface proteins that are unique to Glomeromycotina
Source: Mycorrhiza. 2022 Jan 15;32(1):45–66. doi: 10.1007/s00572-021-01066-x (PMC8786786; doi:10.1007/s00572-021-01066-x)
Supplement: Supplementary file 5 — Supplementary file5 (XLSX 18 KB) [file 572_2021_1066_MOESM5_ESM.xlsx]

## Sheet: Table S8_Gimar_Giros
Table S7 Accession numbers of AGL-like genes in Gigaspora margarita and G. rosea. AGLs were identified by NCBI-BLASTn from annotated genomes (whole-genome shotgun contigs, WGS) or transriptomes (transcriptome shot assemblies). Parameters, word size =2, no filter. There was no TSA for G. rosea. Query sequences included all the Sccal coding sequences (ATG to stop, starting with Sccal AGL4) identifi…
Protein class	G. margarita WGS accession:region	Same annota- tion	WGS Full or partial	Introns	ER	GPI	G. margarita TSA:accession region	TSA Full or partial	G. margarita WGS vs TSA Comments	G. rosea WGS accession:region (top hit)	Query cover	%ID	ER / GPI (or both)	Giros Comment
AGL, >40% PGA	>40% PGA
AGL2b	Gimar_AGL_t2_WGS_WTPW01000282.1_rc_265840..266758	No	Full	1	Y	N	Gimar_AGL2_t2_TSA_GBYF01013469.1_rc_142..732		TSA contains an inframe 84 nucleotide deletion in repetitive region	QKWP01000070.1_rc_148349-149139	100	78.2	ER
AGL1b	Gimar_AGL_t8=AGL2c_WGS_WTPW01001105.1_161713..162374	Yes	Full	2	Y	N	Gimar_AGL_t8=AGL2c_TSA_GBYF01078379.1_80..577			QKWP01000468.1_rc_191974..192489	74	77.3	ER	Gap in contig in sequence near 3' end of intron 2. NCBI annotation ends prematurely, and continues for an approximately 72 nucleotides before the gap
	Gimar_AGL_t9_WGS_WTPW01000078.1_rc_460818..462103	No	Full	2	Y	Y	Gimar_AGL_t9_TSA5pr_GBYF01003967.1_89..462 Gimar_AGL_t9_TSA_middle_GBYF01079811.1_1..389 Gimar_AGL_t9_TSA_3pr_GBYF01079519.1_rc_277..523	Partials	Not considered an AGL for subsequent analyses. Unusually long mature protein 324 aa, they are typically 100-200 aa (Fig. 5). WGS annotation misses 2nd exon, therefore GPI anchor not predicted correctly. Three partial TSAs.	QKWP01000454.1_rc_41380..42600	100	72.3	ER	Not predicted GPI - could be sequence quality issue? Manual annotation based on alignment to Gimar different to NCBI
AGL3b	Gimar_AGL_t13=AGL2a_WGS_WTPW01001262.1_rc_149000..149833	No	Full	2	Y	Y	Gimar_AGL_t13_TSA_GBYF01016632.1_195..788	Full	WGS annotation misses 1st exon, therefore ER signal seq not correctly predicted. TSA contains a 24 nt inframe deletion compared to WGS	QKWP01000865.1_124668..125487	100	79.8	ER & GPI	Manually annotated gene has 3 not 4 exons and encodes 208 aa, not 140 aa
AGL4b	Gimar_AGL_t19=AGL2b_WGS_WTPW01000129.1_290488..291133	Yes	Full	2	Y	Y	Gimar_AGL_t19=AGL2b_TSA_GBYF01016631.1_83..518	Full		QKWP01002147.1_68984..69641	100	82.6	ER & GPI	NCBI has correct annotation
15-39.9% PGA	15-40% PGA
	Gimar_AGL_t3_WGS_WTPW01000723.1_rc_58040..58996	Yes	Full	2	Y	Y	Gimar_AGL_t3_TSA_GBYF01079282.1_123..686			QKWP01001410.1_rc_104338..105241	99	87.47	not checked	Annotation not checked
	Gimar_AGL_t4_WGS_WTPW01001682.1_7210..73012	Yes	Full	2	Y	Y/N	Gimar_AGL_t4partial_TSA_GBYF01024446.1_rc_1..472 Gimar_AGL_t4partial_TSA_GBYF01078745.1_rc_132..375	Partial	GPI-anchoring is predicted if 29 amino acid deleted from the C-terminus	QKWP01002358.1_39500..40399	100	86.1	not checked	Annotation not checked
	Gimar_AGL_t10_WGS_WTPW01000226.1_255441..256164	Yes	Full	2	Y	Y	Gimar_AGL_t10_TSA_GBYF01022525.1_rc_442..806	Full		QKWP01000634.1_5698..6488	100	80.3	not checked	Annotation not checked
	Gimar_AGL_t11_WGS_WTPW01000226.1_295461..296190	Yes	Full	2	Y	N	Gimar_AGL_t11_TSA_GBYF01084100.1_59..604	Full	62.3% similar to t10, but t11 not GPI-anchored	QKWP01000634.1_30891..31510	100	91.16	not checked	Annotation not checked
	Gimar_AGL_t12_WGS_WTPW01001300.1_74151..74784	Yes	Full	2	Y	Y	Gimar_AGL_t12_TSA_GBYF01029580.1_418..914	Full		QKWP01000031.1_rc_10084..10714	100	86.9	not checked	Annotation not checked
Chimeric with PF10342a	Chimeric with PF10342
	Gimar_AGL_t1_WGS_WTPW01000282.1_rc_289580..290586	Yes	Full	2	Y	Y	Gimar_AGL_t1_TSA_GBYF01038681.1_1074..1802			QKWP01000070.1_rc_197694..198765	100	84.1	not checked	Annotation not checked
	Gimar_AGL_t5_WTPW01000850.1_134117..135076	Yes	Full	1	Y	N	none		closely related to t6 which does have TSA	QKWP01003857.1_9014..9965	100	87.7	not checked	Annotation not checked
	Gimar_AGL_t6_WTPW01000850.1_c 175831..176731	Yes	Full	1	Y	N	Gimar_AGL_t6partial_TSA_GBYF01059739.1_407..935		Possible frameshifts compared to WGS in one TSA	QKWP01000070.1_rc_479160..480077	100	87.7	not checked	Annotation not checked
Chimeric - othera	Chimeric - unknown other domain
	Gimar_AGL_t14_WGS_WTPW01000728.1_214648..215733	Yes	Full	0	Y	Y	Gimar_AGL_t14_TSA_ GBYF01006166.1_160..1245	Full	Mature protein 306 aa. Gigasporaceae specific protein? G. margarita and G. rosea the only hits when search NR database (NCBI).	QKWP01003156.1_14862..15881	100	84.6	not checked	Annotation not checked
No ER or GPI	No ER/GPI
	Gimar_AGL_t16_WGS_WTPW01004470.1_234817..235392	Yes	No?	0	N	N	Gimar_AGL_t16_TSA_GBYF01021767.1_421..1014	?	Annotation of WGS and TSA not consistent, reassemble to find ER/GPI. An alternate transcript encodes an ER signal GBYF01021768.1	QKWP01000070.1_100855..101347	100	78.3	not checked	Match not in one contiguous region
	Gimar_AGL_t17_WGS_WTPW01000282.1_194458..195816	Yes	No?	1	N	N	Gimar_AGL_t17_TSA_GBYF01021769.1_2..348	Partial	TSA for this annotated gene is one of three possible transcripts of clone comp22003_c0	QKWP01000070.1_65481..66070	93	81.4	not checked	Match not in one contiguous region
a PF10342 (CL0159) Ser-Thr-rich glycosyl-phosphatidyl-inositol-anchored membrane. The match is listed as insignificant, with e-value 5 x e-5 or higher. Other insignificant Pfam match, PF01456, mucin, e=0.00016.
b Sequence Gimar_AGL_t2_WGS_WTPW01000282.1_rc_265840..266758 was given the name AGL2 based on possible orthology to Rhizophagus AGL2 (not tested), whereas AGL1, 2 and 3 names were given in order of finding
