# Supplementary material for: A targeted bioinformatics approach identifies highly variable cell surface proteins that are unique to Glomeromycotina
Source: Mycorrhiza. 2022 Jan 15;32(1):45–66. doi: 10.1007/s00572-021-01066-x (PMC8786786; doi:10.1007/s00572-021-01066-x)
Supplement: Supplementary file 6 — Supplementary file6 (XLSX 16 KB) [file 572_2021_1066_MOESM6_ESM.xlsx]

## Sheet: Table S8_Sccal_Racas_TSA
Table S8 Blast searches of transcript shotgun assembly (TSA) datasets. Query sequences include RiAGL2 coding sequence (CDS) and the best of the oases/mira cDNA sequences for the AGLs identified from S. calospora, R. castanea and F. mosseae. No hits were obtained when RiAGL2 from R. irregularis was used as query. Only one TSA transcript produced a better "AGL" outcome, encoding a protein with the …
Search of TSA Dataset (NCBI)	Query sequence a	Oases/Mira ER / GPI (or both) b	TSA accession (top hit) _region (from .. to) (rc, reverse complement)	Query cover (%)	%ID	TSA ER / GPI (or both)	Comments
Scutellospora	RiAGL2_pacbio	not applicable	no hits
calospora	Sccal_AGL1	ER	GGIE01052302.1_rc_116..647	85	99.4	neither	Partial transcript, same c-terminal (so no GPI-signal). Other partial transcripts also present
	Sccal_AGL2	both	GGIE01046057.1_rc_22..735	100	100	both
	Sccal_AGL3	both	GGIE01012970.1_217..720	100	100	both
	Sccal_AGL4	GPI	GGIE01031823.1_233..813	100	98.5	both	Longer, full length transcript, encoding missing ER signal and alignment to Racas_AGL6
	Sccal_AGL5	both	GGIE01010004.1_134..676	100	100	both
	Sccal_AGL6	both	GGIE01002569.1_rc_53..281	68	99.6	GPI	Partial sequence (281 nt, MIRA=625nt)
	Sccal_AGL7	both	GGIE01010003.1_460..690	54	100	both	Partial, possible hybrid transcript
	Sccal_AGL8	ER	GGIE01040093.1_rc_1..414	62	100	ER	Hybrid transcript? Shorter than MIRA
Racocetra	RiAGL2_pacbio	not applicable	no hits
castanea	Racas_AGL1	GPI	GGID01015454.1_62..176	40	100	neither	Partial
	Racas_AGL2	both	GGID01133872.1_1..427	78	100	neither	Partial at both ends
	Racas_AGL3	both	GGID01051679.1_65 to 493	100	100	both
	Racas_AGL4	both	GGID01070807.1_102..494	100	100	both
	Racas_AGL5	both	GGID01009019.1_847..1029	59	100	neither	Long transcript, only partial match
	Racas_AGL6	both	GGID01005340.1_190..828	100	100	both
	Racas_AGL7	both	GGID01005342.1_109..768	100	100	both
	Racas_AGL8	both	GGID01038893.1_229 to 617	67	100	ER
	Racas_AGL9	ER	GGID01054367.1_525..1170	100	100	ER	TSA transcript has full length ORF with a stop, mature protein low PGA (38%) and no GPI signal
Funneliformis	RiAGL2_pacbio	not applicable	GGII01009083.1_rc_309..405	23	72.2		No obvious ORF with ER or GPI signal
mosseae	Fumos_AGL1	both	GGII01087296.1_61..504	100	100	both
	Fumos_AGL2	both	GGII01076129.1_2..253,	62	96.4	GPI	aligns to three different sections of TSA only the best alignment reported matching 154..405
	Fumos_AGL3	ER	GGII01001849.1_121..355	100	99.6	ER	TSA is 43 nt longer, with more PG repeats, still a partial sequence
	Fumos_AGL4	ER	GGII01060322.1_279..616	88	100	ER	two regions of overlap -Oases/mira seq could be a hybrid, with a 208 nt region of identical seq
	Fumos_AGL5	ER	GGII01038716.1_76..533	86	100	ER	same translation as Oases/mira
	Fumos_AGL6	both	GGII01025491.1_107..619	100	100	both
	Fumos_AGL7	ER	GGII01058084.1_1..236	71	99.15	ER	TSA only 304 nt compared to Oases/mira 834 nt, high query cover due to multiple alignments
	Fumos_AGL8	ER	GGII01024814.1_1 to 220	20	100	neither
	Fumos_AGL9	neither	GGII01091576.1_1..567	56	99.8	neither	Oases/Mira seq had not ER so this so this was discarded from further analysis
	Fumos_AGL10	ER	GGII01025340.1_1,,181	34	98.9	neither
a Query sequences (see Fig. S1) in BLASTn searches, TSA database, restricted by species, word size 7, no filter. The best sequence after evaluation of both Oases and mira assembly.
b Indicates whether the query sequence used (best of oases and mira predictions (Fig. S1) contains N-terminal ER-signal sequence or a C-terminal GPI-signal (or both)
