# Supplementary material for: A targeted bioinformatics approach identifies highly variable cell surface proteins that are unique to Glomeromycotina
Source: Mycorrhiza. 2022 Jan 15;32(1):45–66. doi: 10.1007/s00572-021-01066-x (PMC8786786; doi:10.1007/s00572-021-01066-x)
Supplement: Supplementary file 7 — Supplementary file7 (XLSX 20 KB) [file 572_2021_1066_MOESM7_ESM.xlsx]

## Sheet: Table S9_Geosiphon_other fungi
Table S9 BLASTn searches of NCBI's non-redundant (NR) and transcript shotgun assembly (TSA) datasets to search for AGLs/IDPs in non-arbuscular mycorrhizal fungal datasets. Query sequences include Pabra_AGL1, Pabra_AGL2, Pabra_AGL4, RiAGL1, RiAGL2 and RiAGL3 coding sequence (CDS). Searches were restricted by organism as follows: Geosiphon pyriformis (an obligate symbiont of a cyanobacteria), from …
Organism' for searching NCBI Datasets	Query sequence a	Oases/Mira ER / GPI (or both) b	NR accession (top hit) _region (from .. to)c	Query cover %	%ID	Top Hit ER / GPI (or both)	Comments	TSA accession (top hit) _region (from .. to)c	Query cover %	%ID	Top Hit ER / GPI (or both)	Comments
Geosiphon pyrifomis	Pabra_AGL1	ER	MH580279.1_130..270	74	70.1	ER	GpRIC3, 470 aa ORF, GN-rich, Sanger sequencing.2nd hit GpRIC2 (MH580278), 3rd hit GpRIC1 (MH580277)	GGEK01012346.1_83..323	72	73	ER	partial? GN-rich
	Pabra_AGL2	ER	MH580278.1_145..872	91	67.2	ER	GpRIC2, 456 aa ORF, GN-rich, Sanger sequencing, 2nd hit GpRIC1 (MH580277), 3rd hit GpRIC2 (MH580278)	GGEK01000002.1_145..827	91	67.2	ER	Full length. GN-rich
	Pabra_AGL4	both	MH580278.1_277..503	36	69.2	ER	GpRIC2, 456 aa ORF, GN-rich, Sanger sequencing, 2nd hit GpRIC3 (MH580279), 3rd hit GpRIC1 (MH580277)	GGEK01010044.1_277..537	44	68.9	ER	partial? GN-rich
	Amlep_AGL1e	both	MH580278.1_81..251	11	75.9	ER	same top hit as Pabra_AGL2 and 4 (=GpRIC2)	GGEK01009392.1_81..137	11	86	not tested	no clear ORF, gapped. short GN-rich region
	Amlep_AGL3e	both	no significant hits					GGEK01016273.1_342..402	9	78.7	Neither	510 aa ORF, no obvious repetitive regions
	Amlep_AGL4e	ER	MH580279.1_150..290	73	70.9	ER	GpRIC3, 470 aa ORF, GN-rich, Sanger sequencing.2nd hit GpRIC2 (MH580278), 3rd hit GpRIC1 (MH580277)	GGEK01012346.1_83..369	80	72.6	ER	partial? GN-rich
	RiAGL1	both	no significant hits					no significant hits
	RiAGL2	both	no significant hits					GGEK01016259.1_185..303	25	68.9	Neither	Full length. Q-rich in parts, some short P rich regions
	RiAGL3	both	no significant hits					GGEK01013847.1_74..126	9	83	Neither	510 aa ORF, no obvious repetitive regions
Mortierellomycotina	Pabra_AGL1	ER	XM_022027727.1_93..152	55	73.3	Neither	890 aa ORF, short GN-rich region, Species, Lobosporangium transversale (Mortierellales)	no datasets in TSA
	Pabra_AGL2	ER	XM_022027727.1_ 411..459	21	84.6	Neither	same top hit as Pabra_AGL1	no datasets in TSA
	Pabra_AGL4	both	XM_022025320.1_439..472	4	85.3	Neither	not G or N rich protein, Species, Lobosporangium transversale (Mortierellales)	no datasets in TSA
	RiAGL1	both	XM_022024233.1_545..627	12	75	Neither	Q-rich domain, Species, Lobosporangium transversale (Mortierellales)	no datasets in TSA
	RiAGL2	both	XM_022029859.1_120..321	43	68.8	Neither	several Q-rich regions, Species, Lobosporangium transversale (Mortierellales)	no datasets in TSA
	RiAGL3	both	XM_022025776.1_317..389	29	78.1	Neither	Species, Lobosporangium transversale (Mortierellales)	no datasets in TSA
Mucoromycotina	Pabra_AGL1	ER	XM_018434865.1_135..197	36	74.6	Neither	802aa, ORF, Species, Phycomyces blakesleeanus (Mucorales)	no significant hits
	Pabra_AGL2	ER	XM_018438782.1_87..140	17	81.5	Neither	Same top hit as Pabra_AGL4	no significant hits
	Pabra_AGL4	both	XM_018438782.1_541..576	4	86.1	Neither	One short N-rich stretch, and one short GN stretch, Species, Phycomyces blakesleeanus (Mucorales)	no significant hits
	RiAGL1	both	XM_018439365.1_519..608	13	77.8	Neither	AS-rich domain, Species, Phycomyces blakesleeanus (Mucorales)	GIOK01005511.1_543..606	9	79.7	Neither	Q-rich ORF. Species, Blakeslea trispora (Mucorales)
	RiAGL2	both	XM_018439365.1_149..336	45	70.7	Neither	Same as RiAGL1 top hit, Species, Phycomyces blakesleeanus (Mucorales)	GFBC01004470.1_179..307	40	76	Neither	Species, Mucor irregularis (Mucorales)
	RiAGL3	both	XM_018439365.1_317..485	31	69.2	Neither	Same as RiAGL1 top hit, Species, Phycomyces blakesleeanus (Mucorales)	GHMU01004588.1_333..402	21	81.4	Neither	Longest ORF some NQ rich regions. Species, Mucor irregularis (Mucorales),
Basidiomycota	Pabra_AGL1	ER	XM_014323368.1_85..230	67	69.2	ER	short GN-rich domain, Species, Trichosporon asahii (Trichosporonales)	GGFA01002541.1_171..232	37	79	Neither	No clear ORF, Species, Heterobasidion occidentale (Russulales)
	Pabra_AGL2	ER	HG529648.1_411.588	66	70.8	Neither	Partial ORF, TAV-rich, Species, Melanopsichium pennsylvanicum (Ustilaginales)	GFVS01111585.1_714..775	19	80.7	Neither	72 aa ORF, short GN-rich region, Species, Termitomyces sp. (Agaricales)
	Pabra_AGL4	both	XM_029885095.1_288..375	26	71.4	ER	GN-rich for approx 50% of the ORF, Species, Sporisorium graminicola (Ustilaginales)	KT247295_277..404	15	70.1	ER	Full length, N-rich protein. Species, Phakopsora pachyrhizi (Puccinales)
	RiAGL1	both	XM_003328950.2_244..452	46	68.9	ER	Plant PRP-like, AGP-like, Species, Puccinia graminis (Pucciniales)	GFVS01003369.1_543..606	9	81.3	Neither	60 aa ORF, short PQ-rich region, Species, Termitomyces sp. (Agaricales)
	RiAGL2	both	XM_014801567.1_149..304	41	73	ER	563 aa ORF, Q rich domain, GPAD rich domain, Species, Moesziomyces antarcticus (Ustilaginales)	GISY01036704.1_142..297	38	71.8	Neither	510 aa ORF, Species, Puccinia triticina (Pucciniales)
	RiAGL3	both	XM_025515016.1_317..387	24	84.5	Neither	1088 aa ORF, short EQH-domainSpecies, Ceraceosorus guamensis, (Ceraceosorales)	GFVS01001874.1_319..402	15	77.4	Neither	Species, Termitomyces sp. (Agaricales)
Ascomycota	Pabra_AGL1	ER	XM_015847923.1_85..309	67	71.6	ER	510 aa ORF, GNS-rich region, Species, Paracoccidioides lutzii, (Onygenales)	GHTY01010844.1_102..309	67	68.3	Neither	Partial? GN-rich, Species, Paracoccidioides brasiliensis (Onygenales)
	Pabra_AGL2	ER	LR026968.1_410..548	74	73.4	ER	345 aa ORF, GN-rich central region, Species, Podospora comata,(Sordariales)	same as for Pabra_AGL1_720..776	86	85	Neither	Partial? GN-rich, Species, Paracoccidioides brasiliensis (Onygenales)
	Pabra_AGL4	both	XM_020195013.1_391..633	36	65.5	Neither	partial, GN-rich ORF, Species, Ascoidea rubescens (Saccharomycetales)	IAAH01002354.1_316..414	12	76.8	Neither	Partial? GN-rich, Species, Yarrowia sp.(Saccharomycetales)
	RiAGL1	both	XM_016747789.1_85..461	55	68.6	Neither	QE-rich domain, Species, Penicillium expansum, (Eurotiales)	FM987697.1_59..373f	65	65.7	GPI	Partial, PGA-rich ORF, Species, Claviceps purpurea, (Hypocreales)
	RiAGL2	both	XM_010763315.1_143..323	46	73.5	GPI	NR and TSA identify same ORF GA-rich, Species, Paracoccidioides brasiliensis (Onygenales)	GHTY01008021.1_143..323	46	73.5	GPI	GA-rich, Species, Paracoccidioides brasiliensis (Onygenales)
	RiAGL3	both	XM_040797734.1_75..227	46	82.1	Neither	510 aa ORF, a QEH-rich region, Species, Drechmeria coniospora,(Hypocreales)	GHTY01008020.1_317..461	37	72.9	Neither	Species, Paracoccidioides brasiliensis (Onygenales)
a Query sequences (see Fig. S1) in BLASTn searches restricted by species, word size 7, no filter. The best sequence after evaluation of both Oases and mira assembly.
b Indicates whether the predicted protein of the query sequence used (best of oases and mira predictions (Fig. S1)) contains N-terminal ER-signal sequence or a C-terminal GPI-signal (or both)
c For NR database, long (>5000 bp) unannotated genomic scaffolds were ignored if there was an mRNA sequence as 2nd or 3rd hit with a similar coverage. The region refers to Range 1 of the query sequence range. If multiple ranges were present, as is often the case with repetitive sequences, this will contribute to a higher coverage than range 1 indicates.
d Amlep_AGL1 and Amlep_AGL3 were chosen as full length sequences, encoding GPI-anchored proteins, that were notably different from the Pabra sequences as they appeared "chimeric" but one with mature N-term GN_rich region and other C-term GN-rich. Amlep_AGL4 was chosen as the IDP representative of the Pabra sequences. None of the Amlep proteins were used to search the other fungi.
e GpRIC1, GpRIC2 and GpRIC3 proteins were identified initially as encoded proteins from short read (Illumina) sequencing of extracted cDNA inserts from a G. pyriformis expression library, where they accounted for 22.3%, 5.0% and 3.0% of the total reads respectively (Hoffrichter, 2018). Full length cDNA clones were obtained by colony hybridization, and subsequently sequenced by Sanger sequencing, …
f Possible plant sequence contaminant, with similarity to Pro-rich protein
References: Hoffrichter 2018 PhD Thesis. der Ludwig-Maximilians-Universität München. Le Marquer et al., 2019. BMC Genomics 20: 64.
