# Supplementary material for: A targeted bioinformatics approach identifies highly variable cell surface proteins that are unique to Glomeromycotina
Source: Mycorrhiza. 2022 Jan 15;32(1):45–66. doi: 10.1007/s00572-021-01066-x (PMC8786786; doi:10.1007/s00572-021-01066-x)
Supplement: Supplementary file 8 — Supplementary file8 (XLSX 18 KB) [file 572_2021_1066_MOESM8_ESM.xlsx]

## Sheet: Sheet1
Table S10 Summary of tandem repeats found in mature AGL proteins. Repeats were identified using T-REKS (Psim = 1.0, filter overlapping repeats (off)) (Jorda and Kajava, 2009). Non-overlapping tandem repeats (TR), where present, are indicated as TR1, TR2 and TR3 (eg RcAGL3). Property indicates the predicted physical property of the tandem repeat based on relative P and G content (Fig. 6) based on …
Family	Protein	Repeat sequence	Zwitterionica	Number (#) of repeats	Repeat Length	G (#)	P (#)	G (%)	P (%)	Property
Glomeraceae	RiAGL1	APADGK	Y	11	6	1	1	16.6667	16.6667	both
	RiAGL2b	none
	RiAGL3	APKDG	Y	7	5	1	1	20	20	elastic
	RiAGL4	GKAPAPAPG	N	2	9	2	3	22.2222	33.3333	elastic
	RiAGL5	APADGK	Y	11	6	1	1	16.6667	16.6667	both
	RcAGL1	GKAPAGGAAPGADA	Y	5	14	4	2	28.5714	14.2857	both
	RcAGL2	none
	RcAGL3_TR1	APGGGGGA	N	3	8	5	1	62.5	12.5	elastic
	RcAGL3_TR2	GAAPGG	N	3	6	3	1	50	16.6667	elastic
	RcAGL3_TR3	PPPGGAPGGGA	N	2	11	5	4	45.4545	36.3636	elastic
	RcAGL4	none
	RcAGL5_T1	PGGAPPAGGP	N	7	10	4	4	40	40	elastic
	RcAGL5_T2	GGPPGGAPPA	N	2	10	4	4	40	40	elastic
	RcAGL6	GGAAPPAGGAPPA	N	2	13	4	4	30.7692	30.7692	elastic
	RhcerAGL1_TR1	PDAGAGGATPP	N	2	11	3	3	27.2727	27.2727	elastic
	RhcerAGL1_TR2	DAGKAPAGGAPAP	Y	2	11	3	3	27.2727	27.2727	elastic
	RhcerAGL1_TR3	DAGKAPAAGAP	Y	2	11	2	2	18.1818	18.1818	both
	RhcerAGL2	AGGATPP	N	2	7	2	2	28.5714	28.5714	elastic
	RhcerAGL3	APPAGGAPGGG	N	2	11	5	3	45.4545	27.2727	elastic
	Fumos_AGL1	none
	Fumos_AGL2	APEDGK	Y	3	6	1	1	16.6667	16.6667	both
	Fumos_AGL3_TR1	ADGKAPAP	Y	4	8	1	2	12.5	25	both
	Fumos_AGL3_TR2	KAPADG	Y	4	6	1	1	16.6667	16.6667	both
	Fumos_AGL4	none
	Fumos_AGL5	ADGKAPAP	Y	2	8	1	2	12.5	25	both
	Fumos_AGL6	none
	Fumos_AGL7	PEPQQPKEQPKE	Y	4	12	0	3	0	25	amyloid
	Fumos_AGL8	PKEPAPEQ	Y	2	8	0	3	0	37.5	both
	Fumos_AGL10	none
Gigasporaceae	Sccal_AGL1	ASALNPAPAP	N	2	10	0	3	0	30	both
	Sccal_AGL2	none
	Sccal_AGL3	none
	Sccal_AGL4	none
	Sccal_AGL5	GGPQDQGPPT	N	2	10	3	3	30	30	elastic
	Sccal_AGL6_TR1	GPGPSGAAPN	N	2	10	3	3	30	30	elastic
	Sccal_AGL6_TR2	PSGAAAPAGPA	N	2	11	2	3	18.1818	27.2727	elastic
	Sccal_AGL7	PAAAPGASGA	N	2	10	2	2	20	20	elastic
	Sccal_AGL8	none
	Racas_AGL1	none
	Racas_AGL2	none
	Racas_AGL3	none
	Racas_AGL4	none
	Racas_AGL5	PAAPSGAA	N	2	8	1	2	12.5	25	both
	Racas_AGL6	none
	Racas_AGL7	none
	Racas_AGL8	none
	Racas_AGL9	none
	Gimar_AGL1	none
	Gimar_AGL2	GPGGPGGA	N	2	8	5	2	62.5	25	elastic
	Gimar_AGL3	GAGGPGGP	N	2	8	5	2	62.5	25	elastic
	Gimar_AGL4	none
	Giros_AGL1	GPGGAGAG	N	2	8	5	1	62.5	12.5	elastic
	Giros_AGL2	none
	Giros_AGL3	PTGDAGGAAPKGGAA	Y	2	15	5	2	33.3333	13.3333	elastic
	Giros_AGL4	ASGAAPA	N	2	7	1	1	14.2857	14.2857	both
Ambisporaceae	Amlep_AGL1	none
	Amlep_AGL2	none
	Amlep_AGL2	none
	Amlep_AGL3	none
	Amlep_AGL4	none
	Amlep_AGL5	none
	Amlep_AGL6	none
	Amlep_AGL7	GSNNSNN	N	2	7	1	0	14.2857	0	amyloid
	Amlep_AGL8	none
Paraglomeraceae	Pabra_AGL1c	none
	Pabra_AGL2c	none
	Pabra_AGL4c	none
a Repeats are zwitterionic if they have at least one positive and one negative charged amino acid residues.Y, yes; N, no
b The tandem repeat we found by eye for RiAGL2, (GATPPA)2 is not picked up at Psim = 1.0, but a variant including this sequence is reported at Psim = 0.9
c Imperfect tandem repeats could be found in the three Pabra_AGLs at Psim = 0.8 (3 repeats of a 5 aa motif (AGL1), 5 repeats of a 4 aa repeat (AGL2) and 3 repeats of an 9 aa repeat (AGL4) (data not shown). The highest %G was 40% in AGL1, suggesting that these regions would have amyloid properties, consistent with other GN-rich proteins (Mier et al, 2020).
References: Jorda and Kajava (2009) Bioinformatics 25: 2632-2638; Rauscher et al (2006) Structure 14: 1667-1676; Mier et al (2020) Briefings in Bioinf 21:458-472.
